# Supplementary material for: Interaction of Aromatic Amino Acids with Metal Complexes of Tetrakis-(4-Sulfonatophenyl)Porphyrin
Source: Molecules. 2024 Jan 18;29(2):472. doi: 10.3390/molecules29020472 (PMC10819004; doi:10.3390/molecules29020472)
Supplement: Supplementary file 1 [file molecules-29-00472-s001.zip]

Archive with 1 entries (1 files):
- molecules-2814504-supplementary.pdf
